# Supplementary material for: Ultrasonic Deep Brain Neuromodulation in Acute Disorders of Consciousness: A Proof-of-Concept
Source: Brain Sci. 2022 Mar 23;12(4):428. doi: 10.3390/brainsci12040428 (PMC9032970; doi:10.3390/brainsci12040428)
Supplement: Supplementary file 1 [file brainsci-12-00428-s001.zip]

Archive with 1 entries (1 files):
- brainsci-1601136-supplementary.pdf
